# Supplementary material for: Impact of Light Spectrum on Tadpole Physiology and Gut Microbiota in the Dybowski’s Frog (Rana dybowskii)
Source: Animals (Basel). 2025 Jul 13;15(14):2066. doi: 10.3390/ani15142066 (PMC12291657; doi:10.3390/ani15142066)
Supplement: Supplementary file 1 [file animals-15-02066-s001.zip]

Archive with 7 entries (7 files):
- Figure S1. Venn.pdf
- Figure S2. PCoA and NMDS analysis.pdf
- Figure S3. Cumulative peak chromatogram.pdf
- Table S1 The information of genes validated by qRT-PCR.xlsx
- Table S2 Data on gene amplification efficiency.xlsx
- Table S3 Standard curve.xlsx
- Table S4 Sequencing data of intestinal flora of Rana dybowskii.xlsx
