# Supplementary material for: Impact of Light Spectrum on Tadpole Physiology and Gut Microbiota in the Dybowski’s Frog (Rana dybowskii)
Source: Animals (Basel). 2025 Jul 13;15(14):2066. doi: 10.3390/ani15142066 (PMC12291657; doi:10.3390/ani15142066)
Supplement: Supplementary file 1 [file animals-15-02066-s001.zip › Table S1 The information of genes validated by qRT-PCR.xlsx]

## Sheet: Sheet1
Primer Name	Sequence(5' -3')
Sox3	AGCTTTGGCTCTACAGCACC
	TGCGTGTTGCATCCCTCATA
Sox9	ACAATGTCCGAGGACTCAGC
	GTCCCCTTTGGGGAAAGTGT
Dmrt1	ATGTGGAGGGATTGCCAGTG
	TGCTGTCTTCGCAATGCAAC
Cyp17a1	AAGAGCTGGACGCAAAGGTT
	CACTTCAGAGATGGCGGCTT
Cyp19a1	CGGGAGCTTTCAGCTTCAGA
	TCTCAGCGGTTAGGACTCCA
AMH	ACCTGCTGGAAGAAGATGCC
	ATGATGGTCTTGCCGTCGTT
Fem1b	GAACGCGGGATAACTCGGAT
	TGCAAAGGTTGCATTCGTGG
Foxl2	AACATGGCTTCCTACCAGGC
	CCGGCTTCTCTTGTCCCTTT
β-actin	AACCCTCTTAGAAACCGGCA
	AAGCGTAAAGTGCCAGGTTG
