# Supplementary material for: Impact of Light Spectrum on Tadpole Physiology and Gut Microbiota in the Dybowski’s Frog (Rana dybowskii)
Source: Animals (Basel). 2025 Jul 13;15(14):2066. doi: 10.3390/ani15142066 (PMC12291657; doi:10.3390/ani15142066)
Supplement: Supplementary file 1 [file animals-15-02066-s001.zip › Table S2 Data on gene amplification efficiency.xlsx]

## Sheet: β-actin
	Tube	Ct 1	Ct 2	Avg Ct	Sample Quantity	Log (sample quantity)
	A	15.69	15.69	15.69	1	0
	B	18.73	18.73	18.73	0.2	-0.69897
	C	20.99	20.99	20.99	0.04	-1.39794
	D	23.42	23.42	23.42	0.008	-2.09691
	E	25.8	25.8	25.8	0.0016	-2.79588
					Dilution Factor	5
					Slope	-3.56382
					R Squared	0.997311
					Efficiency (%)	90.8087

## Sheet: Foxl2
	Tube	Ct 1	Ct 2	Avg Ct	Sample Quantity	Log (sample quantity)
	A	20.47	20.47	20.47	1	0
	B	22.65	22.65	22.65	0.2	-0.69897
	C	25.19	25.19	25.19	0.04	-1.39794
	D	27.84	27.84	27.84	0.008	-2.09691
	E	30.25	30.25	30.25	0.0016	-2.79588
					Dilution Factor	5
					Slope	-3.54092
					R Squared	0.999032
					Efficiency (%)	91.6073

## Sheet: CYP19A
	Tube	Ct 1	Ct 2	Avg Ct	Sample Quantity	Log (sample quantity)
	A	21.91	21.91	21.91	1	0
	B	24.2	24.2	24.2	0.2	-0.69897
	C	27.18	27.18	27.18	0.04	-1.39794
	D	29.4	29.4	29.4	0.008	-2.09691
	E	31.54	31.54	31.54	0.0016	-2.79588
					Dilution Factor	5
					Slope	-3.49943
					R Squared	0.996596
					Efficiency (%)	93.0903
