# Supplementary material for: Impact of Light Spectrum on Tadpole Physiology and Gut Microbiota in the Dybowski’s Frog (Rana dybowskii)
Source: Animals (Basel). 2025 Jul 13;15(14):2066. doi: 10.3390/ani15142066 (PMC12291657; doi:10.3390/ani15142066)
Supplement: Supplementary file 1 [file animals-15-02066-s001.zip › Table S3 Standard curve.xlsx]

## Sheet: Sheet1
Hormone	Equation	R²
Cortisol (COR)	y = 329.81x - 2.5214	0.9995
Androstenedione (A)	y = 1365.3x + 1.5461	0.999
Estradiol (E2)	y = 2314.2x + 0.8236	0.9992
Testosterone (T)	y = 2276.3x + 0.1165	0.9989
Progesterone (P)	y = 3336.5x - 1.0866	0.9991
