# Supplementary material for: Impact of Light Spectrum on Tadpole Physiology and Gut Microbiota in the Dybowski’s Frog (Rana dybowskii)
Source: Animals (Basel). 2025 Jul 13;15(14):2066. doi: 10.3390/ani15142066 (PMC12291657; doi:10.3390/ani15142066)
Supplement: Supplementary file 1 [file animals-15-02066-s001.zip › Table S4 Sequencing data of intestinal flora of Rana dybowskii.xlsx]

## Sheet: Sheet1
Table S1. Sequencing data of intestinal flora of Rana dybowskii
Sample		Raw_Reads	Raw_Bases	Valid_Tags	Valid_Bases	Valid%	Q20%	Q30%	GC%	ASV_number
G	G3	81290	40.65M	72602	30.08M	89.31	93.88	85.05	52.45	197
	G2	82686	41.34M	75095	31.09M	90.82	96.24	89.63	52.68	376
	G1	87328	43.66M	79359	32.91M	90.87	96.48	90.54	53.87	404
B	B3	86438	43.22M	76980	31.68M	89.06	96.83	91.67	54.06	444
	B2	87166	43.58M	73467	30.78M	84.28	96.78	91.14	52.88	471
	B1	86669	43.33M	77909	32.20M	89.89	94.42	85.75	53.37	216
Y	Y3	80519	40.26M	74036	30.67M	91.95	96.54	90.57	53.54	352
	Y2	85843	42.92M	73796	30.60M	85.97	96.59	90.92	53.12	447
	Y1	86957	43.48M	77428	32.07M	89.04	97.08	92.21	53.02	440
R	R3	82361	41.18M	76489	31.81M	92.87	93.88	84.54	50.84	202
	R2	85787	42.89M	80206	33.18M	93.49	97.07	91.69	53.61	382
	R1	80144	40.07M	74228	30.90M	92.62	96.45	90.77	53.45	292
N	N3	82574	41.29M	76831	31.78M	93.05	96.76	91.2	53.4	437
	N2	87806	43.90M	70709	29.08M	80.53	89.34	76.17	53.68	104
	N1	87615	43.81M	79682	32.97M	90.95	96.94	91.36	52.57	501
